# Supplementary material for: Cost-Effectiveness of a National Initiative to Improve Hand Hygiene Compliance Using the Outcome of Healthcare Associated Staphylococcus aureus Bacteraemia
Source: PLoS One. 2016 Feb 9;11(2):e0148190. doi: 10.1371/journal.pone.0148190 (PMC4747462; doi:10.1371/journal.pone.0148190)
Supplement: S1 Data — (XLSM) [file pone.0148190.s002.xlsm]

## Sheet: Baseline.numbers
Hosp	State	inftype	baseline numbers of SAB
Hosp	WA	SAB	2.28
Hosp	WA	SAB	3.24
Hosp	WA	SAB	3.72727
Hosp	WA	SAB	0.333333
Hosp	WA	SAB	0.24
Hosp	Tas	SAB	1.59459
Hosp	Tas	SAB	0.864865
Hosp	Tas	SAB	0.243243
Hosp	QLD	SAB	0.88
Hosp	QLD	SAB	0.72
Hosp	QLD	SAB	0.72
Hosp	QLD	SAB	0.4
Hosp	QLD	SAB	0.64
Hosp	QLD	SAB	2.08
Hosp	QLD	SAB	3.67857
Hosp	QLD	SAB	2.2
Hosp	QLD	SAB	2.04
Hosp	SA	SAB	1.96429
Hosp	SA	SAB	0.714286
Hosp	SA	SAB	1.53571
Hosp	SA	SAB	5.60714
Hosp	SA	SAB	0.571429
Hosp	ACT	SAB	2.90698
Hosp	NSW	SAB	0.939394
Hosp	NSW	SAB	0.605263
Hosp	NSW	SAB	0.947368
Hosp	NSW	SAB	2.60526
Hosp	NSW	SAB	2.11765
Hosp	NSW	SAB	4.34483
Hosp	NSW	SAB	3.96667
Hosp	NSW	SAB	2.84848
Hosp	NSW	SAB	2.73684
Hosp	NSW	SAB	3.38235
Hosp	NSW	SAB	2.94737
Hosp	NSW	SAB	2.94737
Hosp	NSW	SAB	1.34211
Hosp	NSW	SAB	5.53846
Hosp	NSW	SAB	1.65789
Hosp	Vic	SAB	1.20937
Hosp	Vic	SAB	1.18295
Hosp	Vic	SAB	0.787882
Hosp	Vic	SAB	0.916881
Hosp	Vic	SAB	0.827868
Hosp	Vic	SAB	0.887102
Hosp	Vic	SAB	1.18321
Hosp	Vic	SAB	1.21751
Hosp	Vic	SAB	0.910099
Hosp	Vic	SAB	0.740016
Hosp	Vic	SAB	0.723544

## Sheet: sab
state	ACT	ACT	ACT	ACT	ACT	ACT	ACT	ACT	ACT	ACT	ACT	ACT
inftype	sab	sab	sab	sab	sab	sab	sab	sab	sab	sab	sab	sab
yrmon.diff	0	0.0833333	0.166667	0.25	0.333333	0.416667	0.5	0.583333	0.666667	0.75	0.833333	0.916667
perc reduction	0.720438	0.720438	0.720438	0.720438	0.720438	0.720438	0.720438	0.720438	0.720438	0.720438	0.720438	0.720438
SD	0.243199	0.247786	0.256195	0.2335	0.242722	0.262942	0.247812	0.237608	0.246256	0.209784	0.243437	0.236164
state	NSW	NSW	NSW	NSW	NSW	NSW	NSW	NSW	NSW	NSW	NSW	NSW
inftype	sab	sab	sab	sab	sab	sab	sab	sab	sab	sab	sab	sab
yrmon.diff	0	0.0833333	0.166667	0.25	0.333333	0.416667	0.5	0.583333	0.666667	0.75	0.833333	0.916667
perc reduction	1	0.990054	0.980207	0.970458	0.960806	0.95125	0.941789	0.932423	0.923149	0.913968	0.904877	0.895878
SD	0.0912148	0.087003	0.0872437	0.0851027	0.0869296	0.083949	0.0808881	0.0831766	0.0743987	0.0805584	0.0779696	0.0784046
state	QLD	QLD	QLD	QLD	QLD	QLD	QLD	QLD	QLD	QLD	QLD	QLD
inftype	sab	sab	sab	sab	sab	sab	sab	sab	sab	sab	sab	sab
yrmon.diff	0	0.0833333	0.166667	0.25	0.333333	0.416667	0.5	0.583333	0.666667	0.75	0.833333	0.916667
perc reduction	0.828468	0.828468	0.828468	0.828468	0.828468	0.828468	0.828468	0.828468	0.828468	0.828468	0.828468	0.828468
SD	0.101676	0.0983666	0.102167	0.10348	0.0986295	0.103518	0.100618	0.105344	0.1048	0.102991	0.103617	0.101497
state	SA	SA	SA	SA	SA	SA	SA	SA	SA	SA	SA	SA
inftype	sab	sab	sab	sab	sab	sab	sab	sab	sab	sab	sab	sab
yrmon.diff	0	0.0833333	0.166667	0.25	0.333333	0.416667	0.5	0.583333	0.666667	0.75	0.833333	0.916667
perc reduction	1	0.992854	0.98576	0.978715	0.971722	0.964778	0.957884	0.951039	0.944243	0.937496	0.930797	0.924145
SD	0.148478	0.146446	0.145237	0.14429	0.137114	0.142575	0.136261	0.143416	0.138685	0.128063	0.137332	0.13431
state	Tas	Tas	Tas	Tas	Tas	Tas	Tas	Tas	Tas	Tas	Tas	Tas
inftype	sab	sab	sab	sab	sab	sab	sab	sab	sab	sab	sab	sab
yrmon.diff	0	0.0833333	0.166667	0.25	0.333333	0.416667	0.5	0.583333	0.666667	0.75	0.833333	0.916667
perc reduction	1	1	1	1	1	1	1	1	1	1	1	1
SD	0.21311	0.213526	0.211969	0.216357	0.192818	0.200482	0.202247	0.188269	0.203984	0.194222	0.205226	0.205257
state	WA	WA	WA	WA	WA	WA	WA	WA	WA	WA	WA	WA
inftype	sab	sab	sab	sab	sab	sab	sab	sab	sab	sab	sab	sab
yrmon.diff	0	0.0833333	0.166667	0.25	0.333333	0.416667	0.5	0.583333	0.666667	0.75	0.833333	0.916667
perc reduction	1	1	1	1	1	1	1	1	1	1	1	1
SD	0.167648	0.162027	0.162626	0.164395	0.167099	0.167095	0.164628	0.170017	0.167064	0.163857	0.157779	0.171044

## Sheet: BaselineRatesForNick
State	Hospital	Infection Type	Number of infections	Denominator
WA	HOSP	SAB	2.45238	28302
WA	HOSP	SAB	3.33333	52500.4
WA	HOSP	SAB	3.30952	45460
WA	HOSP	SAB	0.357143	10863.1
WA	HOSP	SAB	0.380952	13605.7
Tas	HOSP	SAB	1.62222	11885.7
Tas	HOSP	SAB	1	8155.82
Tas	HOSP	SAB	0.333333	2733.65
QLD	HOSP	SAB	1.25	8963.24
QLD	HOSP	SAB	1.08333	17373.1
QLD	HOSP	SAB	0.375	6727.39
QLD	HOSP	SAB	0.291667	7327.57
QLD	HOSP	SAB	1.08333	8572.74
QLD	HOSP	SAB	3.38889	20607.5
QLD	HOSP	SAB	4.05556	24013
QLD	HOSP	SAB	1.33333	12432.1
QLD	HOSP	SAB	1.80556	11434.4
SA	HOSP	SAB	1.95	35542.7
SA	HOSP	SAB	1.53333	24096.7
SA	HOSP	SAB	5.31667	44127.9
SA	HOSP	SAB	0.566667	17851.2
SA	HOSP	SAB
NSW	HOSP	SAB	0.796296	6283
NSW	HOSP	SAB	2.22222	13723
NSW	HOSP	SAB	1.05556	9723
NSW	HOSP	SAB	2.77778	17028
NSW	HOSP	SAB	3.01852	19509
NSW	HOSP	SAB	3.38889	21793
NSW	HOSP	SAB	4.2037	21818
NSW	HOSP	SAB	2.7963	16385
NSW	HOSP	SAB	2.96296	14367
NSW	HOSP	SAB	2.64815	14079
NSW	HOSP	SAB	1.44444	13465
NSW	HOSP	SAB	1.18519	11760
NSW	HOSP	SAB	0.611111	9149
NSW	HOSP	SAB	3.25926	14698
NSW	HOSP	SAB	6.31481	22365
ACT	HOSP	SAB	3.18841	18085

## Sheet: Input Tables
	DATA FOR DEATH RISKS
Number of infections	744					Extra Stay	DIED		DISCHARGED
Controls	2961						WARD	ICU	WARD	ICU
Total number of deaths	302					mean	1	1.6	11.4	1
Death rate in controls	0.060339					se	2.60204	0.688776	2.21939	0.561224
						CI	-3.3	0.3	7.3	0.3
						CI	6.9	3	16	2.5
birth year	1950
mean age at death	62
s.e.	0.219
life expectancy	69.7
Years life lost	7.7
DISCOUNTED YLL	6.78287
																															HHA STATE COSTS
																															State	Beds in our study	Total beds	Bed coverage	Total cost for state	Total State HHA costs by bed prop	HHA % total
																															QLD	5366	11117	0.48	276529	133476	0.224
																															SA	2065	5040	0.41	125367	51366	0.086
																															WA	2180	5492	0.4	136610	54226	0.091
																															TAS	1007	1196	0.84	29749	25049	0.042
																															NT	335	662	0.5	16467	8332	0.014
																															NSW	7806	19931	0.39	495773	194170	0.326
																															VIC	5184	13408	0.39	333517	128949	0.217
																															ACT	619	926	0.67	23034	15397	0.026
																															Total	24562	57772	0.43	1437048	595569	100

## Sheet: Hospital Summary SAB
				Costs borne by hospitals - implementation
STATE	HOSPITAL	BEDS	RELEVANT ADMISSIONS	Costs Min	Costs Max	Costs SD	Costs Best	used for sampling
NT	Hosp	335	19667	44626	99277	10608.4	75769	77413.8
QLD	Hosp	375	19429	44690	116134	13868.2	75389	85272.6
QLD	Hosp	855	40924	39301	87635	9382.22	52495	43848.5
QLD	Hosp	340	18433	32816	75111	8209.98	45542	54628.7
QLD	Hosp	316	19541	17787	44467	5178.92	26680	27036.2
QLD	Hosp	361	22588	44506	95826	9961.84	68820	82159.5
QLD	Hosp	918	35299	58701	95865	7213.99	75631	85216
QLD	Hosp	1051	42995	124630	253116	24940.7	189576	168994
QLD	Hosp	604	23185	31331	106335	14559.2	56370	72131.1
QLD	Hosp	546	24305	46987	107999	11843.2	70130	72614.4
SA	Hosp	555.3	33401	34680	170070	26280.9	85035	10286.3
SA	Hosp	327.7	18766	60436	195141	26147.9	105697	120919
SA	Hosp	279	9511	40212	90873	9833.92	51871	67531.8
SA	Hosp	242	23284	25194	80468	10729.4	44141	40939.9
SA	Hosp	660.6	37473	28877	68387	7669.38	45099	51304.7
TAS	Hosp	266	13333	21374	53032	6145.21	35086	37813.1
TAS	Hosp	134	5999	312	49917	9628.94	28338	20492.4
TAS	Hosp	607	22518	21953	169161	28574.9	104215	107981
WA	Hosp	461.3	23614	38232	118062	15496	90817	66498.4
WA	Hosp	251.7	11828	20960	64726	8495.52	49789	42906.9
WA	Hosp	220	15152	47358	107543	11682.6	72896	69156.6
WA	Hosp	647.1	37992	42980	101939	11444.7	97114	94153.5
WA	Hosp	587.3	33439	38602	96802	11297.3	65323	81242.5
NSW	Hosp	800.1	37849	56267	131206	14546.6	84330	93428.6
NSW	Hosp	783.7	36161	42738	92137	9588.95	67437	62461.3
NSW	Hosp	710.6	36616	37117	150155	21942.1	98815	91535.9
NSW	Hosp	683.4	34704	35656	144241	21077.7	94923	111123
NSW	Hosp	568	31923	29652	119955	17528.9	78941	115751
NSW	Hosp	562.6	30626	61791	191324	25143.9	129015	100618
NSW	Hosp	516.4	22032	55861	146053	17507.4	116376	105277
NSW	Hosp	490.7	26900	42087	84174	8169.6	56291	48853.9
NSW	Hosp	483.3	31163	25215	102004	14905.7	67127	96695.6
NSW	Hosp	434.9	20416	26954	51854	4833.4	32409	35122
NSW	Hosp	427.6	25964	49988	141556	17774.5	84842	89648.7
NSW	Hosp	380.6	20383	21084	84800	12368.1	51419	45619.8
NSW	Hosp	341	17239	17802	72015	10523.4	47392	38473.1
NSW	Hosp	245.3	11582	12253	59394	9150.65	24506	11575.1
NSW	Hosp	310.7	21311	21596	57420	6953.88	37729	20520.3
VIC	Hosp	764.08	30607	103774	185813	15924.8	138070	148142
VIC	Hosp	582.33	31018	78567	135161	10985.6	106864	109350
VIC	Hosp	580.33	32386	37073	152144	22336.7	101613	53249.3
VIC	Hosp	550.08	31009	124733	142839	3514.6	133786	128248
VIC	Hosp	465	22240	24020	69966	8918.68	24020	30473.9
VIC	Hosp	429.08	26469	82598	106198	4581.05	94398	98599.1
VIC	Hosp	414.43	28319	56234	100689	8629.26	74818	73434.5
VIC	Hosp	387.33	25346	52566	94122	8066.53	69938	59160.5
VIC	Hosp	361.5	29366	60379	141611	15768.1	89196	72850.2
VIC	Hosp	303	21881	41157	73693	6315.64	54758	57649.2
VIC	Hosp	347.33	26629	43708	59761	3116.08	50274	50760.7
ACT	Hosp	619	31841	154127	169419		154127	160081
										STATE
										NT
										QLD
										SA
										TAS
										WA
										NSW
										VIC
										ACT

## Sheet: Risk of death
Infected and died	124		LIFE TABLES	At Birth		At age 15		At age 65
Infected and lived	620		Year	Male	Female	Male	Female	Male	Female
not infected and died	174		1901-10	55.2	58.8	49	51.9	11.3	12.9
not infected and lived	2775		1920-22	59.2	63.3	51.4	54.6	12	13.6
			1946-48	66.1	70.6	54.3	58.3	12.3	14.4
death risk infected	0.166667		1960-62	67.9	74.2	55.1	61	12.5	15.7
death risk not infected	0.0590031		1980-82	71.2	78.3	57.4	64.3	13.8	18
			1990	73.9	80.1	59.8	65.8	15.2	19
log HR	1.27		1991	74.4	80.4	60.2	66	15.4	19.1
s.e.	0.134		1992	74.5	80.4	60.3	66.1	15.4	19.2
			1993	75	80.9	60.8	66.5	15.7	19.5
lower 95% confidence intervals on log scale	1.00736		1994-96	75.2	81.1	60.9	66.7	15.8	19.6
upper 95% confidence intervals on log scale	1.53264		1995-97	75.6	81.3	61.3	66.9	16.1	19.8
lower 95% confidence intervals on RR scale	2.73836		1996-98	75.9	81.5	61.5	67.1	16.3	20
upper 95% confidence intervals on RR scale	4.63038		1998-2000	76.6	82	62.2	67.6	16.8	20.4
			2000-02	77.4	82.6	63	68.1	17.4	20.8
			2003-05	78.5	83.3	64.1	68.9	18.1	21.4
			2004-06	78.7	83.5	64.3	69	18.3	21.5

## Sheet: Skewed.Distribution
Row number	Distribution	Selected	Product	Random selection	Random value
1	0.995248	0	0	1465	0.990736
2	0.995561	0	0
3	0.837158	0	0
4	0.994651	0	0
5	0.994765	0	0
6	0.976449	0	0
7	0.982699	0	0
8	0.993809	0	0
9	0.995381	0	0
10	0.99547	0	0
11	0.99468	0	0
12	0.948111	0	0
13	0.992284	0	0
14	0.993456	0	0
15	0.990047	0	0
16	0.953334	0	0
17	0.992279	0	0
18	0.99495	0	0
19	0.996004	0	0
20	0.995085	0	0
21	0.995314	0	0
22	0.941649	0	0
23	0.995358	0	0
24	0.995227	0	0
25	0.891573	0	0
26	0.995383	0	0
27	0.991134	0	0
28	0.995459	0	0
29	0.995326	0	0
30	0.995335	0	0
31	0.99233	0	0
32	0.877747	0	0
33	0.141112	0	0
34	0.921033	0	0
35	0.995804	0	0
36	0.931605	0	0
37	0.995482	0	0
38	0.987081	0	0
39	0.917216	0	0
40	0.995237	0	0
41	0.994493	0	0
42	0.93502	0	0
43	0.967659	0	0
44	0.994886	0	0
45	0.790795	0	0
46	0.980717	0	0
47	0.994909	0	0
48	0.997875	0	0
49	0.951886	0	0
50	0.972703	0	0
51	0.989697	0	0
52	0.994792	0	0
53	0.935346	0	0
54	0.980427	0	0
55	0.993742	0	0
56	0.937985	0	0
57	0.995333	0	0
58	0.969581	0	0
59	0.993869	0	0
60	0.962104	0	0
61	0.970322	0	0
62	0.995449	0	0
63	0.970724	0	0
64	0.767494	0	0
65	0.991651	0	0
66	0.994031	0	0
67	0.97695	0	0
68	0.952031	0	0
69	0.995336	0	0
70	0.963006	0	0
71	0.995349	0	0
72	0.778719	0	0
73	0.944079	0	0
74	0.970785	0	0
75	0.995175	0	0
76	0.995088	0	0
77	0.99523	0	0
78	0.889775	0	0
79	0.992854	0	0
80	0.901481	0	0
81	0.995334	0	0
82	0.9975	0	0
83	0.94466	0	0
84	0.995158	0	0
85	0.99593	0	0
86	0.995486	0	0
87	0.995442	0	0
88	0.995464	0	0
89	0.988611	0	0
90	0.984809	0	0
91	0.995468	0	0
92	0.988236	0	0
93	0.821914	0	0
94	0.995343	0	0
95	0.731598	0	0
96	0.99533	0	0
97	0.995332	0	0
98	0.992972	0	0
99	0.995532	0	0
100	0.917431	0	0
101	0.966429	0	0
102	0.981217	0	0
103	0.991449	0	0
104	0.933844	0	0
105	0.995302	0	0
106	0.992685	0	0
107	0.992024	0	0
108	0.97429	0	0
109	0.988667	0	0
110	0.994527	0	0
111	0.992042	0	0
112	0.995338	0	0
113	0.91846	0	0
114	0.989204	0	0
115	0.976107	0	0
116	0.956724	0	0
117	0.994935	0	0
118	0.944452	0	0
119	0.934661	0	0
120	0.992587	0	0
121	0.99443	0	0
122	0.975868	0	0
123	0.846215	0	0
124	0.995338	0	0
125	0.995383	0	0
126	0.988108	0	0
127	0.978305	0	0
128	0.807263	0	0
129	0.858187	0	0
130	0.989332	0	0
131	0.995284	0	0
132	0.934206	0	0
133	0.995463	0	0
134	0.792931	0	0
135	0.995325	0	0
136	0.992854	0	0
137	0.991793	0	0
138	0.990324	0	0
139	0.995219	0	0
140	0.991162	0	0
141	0.911357	0	0
142	0.994683	0	0
143	0.995379	0	0
144	0.854917	0	0
145	0.96327	0	0
146	0.967703	0	0
147	0.990459	0	0
148	0.995546	0	0
149	0.995526	0	0
150	0.979659	0	0
151	0.980319	0	0
152	0.99518	0	0
153	0.925726	0	0
154	0.987483	0	0
155	0.994539	0	0
156	0.992469	0	0
157	0.993963	0	0
158	0.995604	0	0
159	0.964253	0	0
160	0.996447	0	0
161	0.995235	0	0
162	0.993116	0	0
163	0.983255	0	0
164	0.995424	0	0
165	0.995185	0	0
166	0.964046	0	0
167	0.99526	0	0
168	0.989231	0	0
169	0.995424	0	0
170	0.995333	0	0
171	0.995358	0	0
172	0.995189	0	0
173	0.986958	0	0
174	0.948984	0	0
175	0.995355	0	0
176	0.876179	0	0
177	0.994354	0	0
178	0.992608	0	0
179	0.966084	0	0
180	0.99095	0	0
181	0.995716	0	0
182	0.895961	0	0
183	0.995347	0	0
184	0.672988	0	0
185	0.99513	0	0
186	0.873092	0	0
187	0.995324	0	0
188	0.985284	0	0
189	0.968361	0	0
190	0.99574	0	0
191	0.996181	0	0
192	0.995522	0	0
193	0.841426	0	0
194	0.995506	0	0
195	0.972978	0	0
196	0.99576	0	0
197	0.903245	0	0
198	0.990384	0	0
199	0.981463	0	0
200	0.99547	0	0
201	0.990758	0	0
202	0.994945	0	0
203	0.995728	0	0
204	0.947133	0	0
205	0.99435	0	0
206	0.98139	0	0
207	0.678408	0	0
208	0.995328	0	0
209	0.994567	0	0
210	0.995001	0	0
211	0.978971	0	0
212	0.991527	0	0
213	0.995856	0	0
214	0.987126	0	0
215	0.995247	0	0
216	0.995334	0	0
217	0.977259	0	0
218	0.995382	0	0
219	0.995345	0	0
220	0.990239	0	0
221	0.995042	0	0
222	0.974366	0	0
223	0.989678	0	0
224	0.994628	0	0
225	0.994163	0	0
226	0.993824	0	0
227	0.986801	0	0
228	0.995288	0	0
229	0.995139	0	0
230	0.995389	0	0
231	0.995337	0	0
232	0.995352	0	0
233	0.679405	0	0
234	0.964226	0	0
235	0.9923	0	0
236	0.944353	0	0
237	0.993183	0	0
238	0.995323	0	0
239	0.992523	0	0
240	0.98917	0	0
241	0.979165	0	0
242	0.99437	0	0
243	0.995342	0	0
244	0.995338	0	0
245	0.993625	0	0
246	0.995338	0	0
247	0.932314	0	0
248	0.995279	0	0
249	0.90409	0	0
250	0.963118	0	0
251	0.95899	0	0
252	0.995334	0	0
253	0.995283	0	0
254	0.981061	0	0
255	0.896032	0	0
256	0.994734	0	0
257	0.995221	0	0
258	0.608352	0	0
259	0.993377	0	0
260	0.996172	0	0
261	0.99533	0	0
262	0.909673	0	0
263	0.985058	0	0
264	0.97163	0	0
265	0.99511	0	0
266	0.979887	0	0
267	0.932993	0	0
268	0.913797	0	0
269	0.994986	0	0
270	0.992504	0	0
271	0.995347	0	0
272	0.898445	0	0
273	0.978288	0	0
274	0.989276	0	0
275	0.995352	0	0
276	0.995313	0	0
277	0.972865	0	0
278	0.991166	0	0
279	0.995328	0	0
280	0.991695	0	0
281	0.995024	0	0
282	0.99504	0	0
283	0.995876	0	0
284	0.99164	0	0
285	0.987031	0	0
286	0.979907	0	0
287	0.995318	0	0
288	0.986505	0	0
289	0.994982	0	0
290	0.996511	0	0
291	0.995655	0	0
292	0.975797	0	0
293	0.985729	0	0
294	0.947814	0	0
295	0.920437	0	0
296	0.994643	0	0
297	0.986415	0	0
298	0.9225	0	0
299	0.995191	0	0
300	0.972431	0	0
301	0.97941	0	0
302	0.993309	0	0
303	0.994174	0	0
304	0.995314	0	0
305	0.995275	0	0
306	0.995045	0	0
307	0.994193	0	0
308	0.994947	0	0
309	0.956148	0	0
310	0.878961	0	0
311	0.888083	0	0
312	0.991643	0	0
313	0.953084	0	0
314	0.994958	0	0
315	0.995095	0	0
316	0.987639	0	0
317	0.988709	0	0
318	0.992557	0	0
319	0.995333	0	0
320	0.995513	0	0
321	0.989349	0	0
322	0.91979	0	0
323	0.994834	0	0
324	0.994764	0	0
325	0.99556	0	0
326	0.816025	0	0
327	0.986944	0	0
328	0.986063	0	0
329	0.991422	0	0
330	0.995396	0	0
331	0.977767	0	0
332	0.995548	0	0
333	0.934315	0	0
334	0.944485	0	0
335	0.950782	0	0
336	0.888136	0	0
337	0.989542	0	0
338	0.980991	0	0
339	0.995329	0	0
340	0.760462	0	0
341	0.969528	0	0
342	0.992892	0	0
343	0.576337	0	0
344	0.995329	0	0
345	0.995544	0	0
346	0.987608	0	0
347	0.877909	0	0
348	0.99544	0	0
349	0.995111	0	0
350	0.993897	0	0
351	0.821537	0	0
352	0.874316	0	0
353	0.939882	0	0
354	0.99503	0	0
355	0.991607	0	0
356	0.950162	0	0
357	0.994898	0	0
358	0.99435	0	0
359	0.92742	0	0
360	0.73822	0	0
361	0.995345	0	0
362	0.995337	0	0
363	0.8005	0	0
364	0.839214	0	0
365	0.980543	0	0
366	0.760281	0	0
367	0.99462	0	0
368	0.359556	0	0
369	0.995364	0	0
370	0.97421	0	0
371	0.993674	0	0
372	0.995343	0	0
373	0.996292	0	0
374	0.995195	0	0
375	0.991635	0	0
376	0.724291	0	0
377	0.994792	0	0
378	0.995333	0	0
379	0.820637	0	0
380	0.791378	0	0
381	0.9394	0	0
382	0.994556	0	0
383	0.561438	0	0
384	0.981555	0	0
385	0.85739	0	0
386	0.99385	0	0
387	0.994957	0	0
388	0.988961	0	0
389	0.995391	0	0
390	0.989495	0	0
391	0.872468	0	0
392	0.8898	0	0
393	0.995333	0	0
394	0.995294	0	0
395	0.981967	0	0
396	0.985154	0	0
397	0.942527	0	0
398	0.987182	0	0
399	0.790248	0	0
400	0.989902	0	0
401	0.995266	0	0
402	0.937792	0	0
403	0.978681	0	0
404	0.995304	0	0
405	0.993811	0	0
406	0.9962	0	0
407	0.878538	0	0
408	0.973018	0	0
409	0.995211	0	0
410	0.984254	0	0
411	0.996337	0	0
412	0.961708	0	0
413	0.914017	0	0
414	0.987366	0	0
415	0.925363	0	0
416	0.994944	0	0
417	0.995227	0	0
418	0.917488	0	0
419	0.915106	0	0
420	0.973618	0	0
421	0.994778	0	0
422	0.991719	0	0
423	0.988054	0	0
424	0.994711	0	0
425	0.989713	0	0
426	0.994444	0	0
427	0.988453	0	0
428	0.990488	0	0
429	0.84201	0	0
430	0.946298	0	0
431	0.995318	0	0
432	0.9953	0	0
433	0.994869	0	0
434	0.995287	0	0
435	0.98239	0	0
436	0.982197	0	0
437	0.887244	0	0
438	0.994602	0	0
439	0.878266	0	0
440	0.99369	0	0
441	0.994278	0	0
442	0.993038	0	0
443	0.995084	0	0
444	0.994542	0	0
445	0.994724	0	0
446	0.817399	0	0
447	0.994715	0	0
448	0.989173	0	0
449	0.989938	0	0
450	0.963742	0	0
451	0.995358	0	0
452	0.994588	0	0
453	0.984903	0	0
454	0.960467	0	0
455	0.99534	0	0
456	0.992826	0	0
457	0.994799	0	0
458	0.993624	0	0
459	0.99053	0	0
460	0.99533	0	0
461	0.993696	0	0
462	0.984368	0	0
463	0.995148	0	0
464	0.995541	0	0
465	0.945785	0	0
466	0.968212	0	0
467	0.991743	0	0
468	0.97388	0	0
469	0.983598	0	0
470	0.995286	0	0
471	0.995108	0	0
472	0.989132	0	0
473	0.984278	0	0
474	0.990275	0	0
475	0.996247	0	0
476	0.995056	0	0
477	0.98913	0	0
478	0.952682	0	0
479	0.995333	0	0
480	0.97279	0	0
481	0.995272	0	0
482	0.965873	0	0
483	0.994922	0	0
484	0.973328	0	0
485	0.995347	0	0
486	0.981445	0	0
487	0.995163	0	0
488	0.991953	0	0
489	0.930546	0	0
490	0.995333	0	0
491	0.99561	0	0
492	0.99541	0	0
493	0.825447	0	0
494	0.995687	0	0
495	0.784473	0	0
496	0.990458	0	0
497	0.924622	0	0
498	0.995332	0	0
499	0.992707	0	0
500	0.662457	0	0
501	0.984809	0	0
502	0.993099	0	0
503	0.909822	0	0
504	0.99533	0	0
505	0.995314	0	0
506	0.995335	0	0
507	0.985094	0	0
508	0.995358	0	0
509	0.637901	0	0
510	0.991831	0	0
511	0.995349	0	0
512	0.976446	0	0
513	0.81077	0	0
514	0.962533	0	0
515	0.992613	0	0
516	0.996676	0	0
517	0.982317	0	0
518	0.987467	0	0
519	0.995345	0	0
520	0.995118	0	0
521	0.994383	0	0
522	0.989022	0	0
523	0.992103	0	0
524	0.974355	0	0
525	0.994353	0	0
526	0.994356	0	0
527	0.995545	0	0
528	0.993953	0	0
529	0.995112	0	0
530	0.995166	0	0
531	0.994747	0	0
532	0.995862	0	0
533	0.925361	0	0
534	0.991685	0	0
535	0.995334	0	0
536	0.995307	0	0
537	0.93674	0	0
538	0.947717	0	0
539	0.995332	0	0
540	0.994492	0	0
541	0.875673	0	0
542	0.994833	0	0
543	0.930341	0	0
544	0.912528	0	0
545	0.987623	0	0
546	0.995333	0	0
547	0.99237	0	0
548	0.745943	0	0
549	0.976929	0	0
550	0.994204	0	0
551	0.914222	0	0
552	0.995342	0	0
553	0.994571	0	0
554	0.995309	0	0
555	0.995222	0	0
556	0.995333	0	0
557	0.979247	0	0
558	0.991484	0	0
559	0.995255	0	0
560	0.995327	0	0
561	0.927843	0	0
562	0.990655	0	0
563	0.995339	0	0
564	0.978959	0	0
565	0.99532	0	0
566	0.990925	0	0
567	0.979703	0	0
568	0.995192	0	0
569	0.84195	0	0
570	0.982371	0	0
571	0.994955	0	0
572	0.995737	0	0
573	0.963706	0	0
574	0.995334	0	0
575	0.993945	0	0
576	0.850422	0	0
577	0.994426	0	0
578	0.996157	0	0
579	0.990776	0	0
580	0.749033	0	0
581	0.578598	0	0
582	0.994132	0	0
583	0.995177	0	0
584	0.995346	0	0
585	0.986965	0	0
586	0.994359	0	0
587	0.995533	0	0
588	0.995314	0	0
589	0.927746	0	0
590	0.994324	0	0
591	0.995007	0	0
592	0.948179	0	0
593	0.985481	0	0
594	0.995334	0	0
595	0.995792	0	0
596	0.995331	0	0
597	0.995296	0	0
598	0.99523	0	0
599	0.937174	0	0
600	0.995716	0	0
601	0.994557	0	0
602	0.91595	0	0
603	0.995197	0	0
604	0.995199	0	0
605	0.99536	0	0
606	0.98837	0	0
607	0.979014	0	0
608	0.991411	0	0
609	0.973907	0	0
610	0.995396	0	0
611	0.995325	0	0
612	0.94295	0	0
613	0.987805	0	0
614	0.995104	0	0
615	0.992558	0	0
616	0.981482	0	0
617	0.792893	0	0
618	0.995344	0	0
619	0.990613	0	0
620	0.977349	0	0
621	0.885544	0	0
622	0.99221	0	0
623	0.995457	0	0
624	0.984609	0	0
625	0.831353	0	0
626	0.995329	0	0
627	0.579063	0	0
628	0.993789	0	0
629	0.919656	0	0
630	0.993953	0	0
631	0.995064	0	0
632	0.965333	0	0
633	0.995333	0	0
634	0.994586	0	0
635	0.983171	0	0
636	0.951345	0	0
637	0.995337	0	0
638	0.90313	0	0
639	0.996402	0	0
640	0.97439	0	0
641	0.990151	0	0
642	0.995184	0	0
643	0.995333	0	0
644	0.951609	0	0
645	0.995581	0	0
646	0.971159	0	0
647	0.983907	0	0
648	0.976563	0	0
649	0.903575	0	0
650	0.990443	0	0
651	0.985734	0	0
652	0.991841	0	0
653	0.994438	0	0
654	0.995195	0	0
655	0.99467	0	0
656	0.955773	0	0
657	0.967462	0	0
658	0.943769	0	0
659	0.994038	0	0
660	0.995381	0	0
661	0.992986	0	0
662	0.99559	0	0
663	0.994895	0	0
664	0.977837	0	0
665	0.995724	0	0
666	0.994882	0	0
667	0.91111	0	0
668	0.933234	0	0
669	0.908946	0	0
670	0.820346	0	0
671	0.988287	0	0
672	0.995274	0	0
673	0.995345	0	0
674	0.985906	0	0
675	0.974246	0	0
676	0.994769	0	0
677	0.990802	0	0
678	0.900355	0	0
679	0.995324	0	0
680	0.995334	0	0
681	0.983601	0	0
682	0.919971	0	0
683	0.995319	0	0
684	0.98552	0	0
685	0.995373	0	0
686	0.994345	0	0
687	0.987436	0	0
688	0.99479	0	0
689	0.945269	0	0
690	0.990426	0	0
691	0.995343	0	0
692	0.995291	0	0
693	0.995317	0	0
694	0.941431	0	0
695	0.976892	0	0
696	0.89421	0	0
697	0.927171	0	0
698	0.989903	0	0
699	0.995326	0	0
700	0.928158	0	0
701	0.969845	0	0
702	0.989221	0	0
703	0.748347	0	0
704	0.996222	0	0
705	0.734095	0	0
706	0.990668	0	0
707	0.995282	0	0
708	0.975702	0	0
709	0.823532	0	0
710	0.994383	0	0
711	0.995508	0	0
712	0.995338	0	0
713	0.992897	0	0
714	0.993221	0	0
715	0.938573	0	0
716	0.994574	0	0
717	0.937669	0	0
718	0.971839	0	0
719	0.949137	0	0
720	0.791269	0	0
721	0.986355	0	0
722	0.942723	0	0
723	0.830707	0	0
724	0.993499	0	0
725	0.959145	0	0
726	0.99238	0	0
727	0.971307	0	0
728	0.952515	0	0
729	0.991656	0	0
730	0.867825	0	0
731	0.990893	0	0
732	0.990243	0	0
733	0.995302	0	0
734	0.995658	0	0
735	0.996136	0	0
736	0.995519	0	0
737	0.997547	0	0
738	0.99485	0	0
739	0.993423	0	0
740	0.993043	0	0
741	0.995215	0	0
742	0.995455	0	0
743	0.995319	0	0
744	0.995328	0	0
745	0.968607	0	0
746	0.994457	0	0
747	0.897202	0	0
748	0.996142	0	0
749	0.995327	0	0
750	0.993342	0	0
751	0.978962	0	0
752	0.995195	0	0
753	0.994836	0	0
754	0.994713	0	0
755	0.966741	0	0
756	0.832432	0	0
757	0.996349	0	0
758	0.984554	0	0
759	0.981327	0	0
760	0.989588	0	0
761	0.995323	0	0
762	0.935771	0	0
763	0.989151	0	0
764	0.995492	0	0
765	0.995299	0	0
766	0.995323	0	0
767	0.994204	0	0
768	0.97017	0	0
769	0.923235	0	0
770	0.894646	0	0
771	0.990743	0	0
772	0.903549	0	0
773	0.990658	0	0
774	0.994871	0	0
775	0.977614	0	0
776	0.986942	0	0
777	0.981111	0	0
778	0.871672	0	0
779	0.994663	0	0
780	0.985378	0	0
781	0.965801	0	0
782	0.990775	0	0
783	0.936679	0	0
784	0.957707	0	0
785	0.989898	0	0
786	0.994903	0	0
787	0.989242	0	0
788	0.995325	0	0
789	0.993282	0	0
790	0.971225	0	0
791	0.995946	0	0
792	0.995334	0	0
793	0.992268	0	0
794	0.971955	0	0
795	0.970803	0	0
796	0.989526	0	0
797	0.993576	0	0
798	0.963902	0	0
799	0.995923	0	0
800	0.984022	0	0
801	0.9953	0	0
802	0.993742	0	0
803	0.995333	0	0
804	0.996724	0	0
805	0.994143	0	0
806	0.963985	0	0
807	0.985422	0	0
808	0.995383	0	0
809	0.995333	0	0
810	0.995089	0	0
811	0.995279	0	0
812	0.995301	0	0
813	0.994153	0	0
814	0.984346	0	0
815	0.962239	0	0
816	0.995701	0	0
817	0.995358	0	0
818	0.995257	0	0
819	0.996211	0	0
820	0.982417	0	0
821	0.954892	0	0
822	0.990315	0	0
823	0.991514	0	0
824	0.995268	0	0
825	0.995154	0	0
826	0.951498	0	0
827	0.995313	0	0
828	0.994112	0	0
829	0.937229	0	0
830	0.882235	0	0
831	0.995251	0	0
832	0.924749	0	0
833	0.993861	0	0
834	0.97933	0	0
835	0.995491	0	0
836	0.968794	0	0
837	0.962986	0	0
838	0.993124	0	0
839	0.995782	0	0
840	0.995306	0	0
841	0.971964	0	0
842	0.99156	0	0
843	0.995663	0	0
844	0.994986	0	0
845	0.995087	0	0
846	0.898189	0	0
847	0.995326	0	0
848	0.855905	0	0
849	0.995613	0	0
850	0.994782	0	0
851	0.994545	0	0
852	0.99497	0	0
853	0.964392	0	0
854	0.991803	0	0
855	0.97566	0	0
856	0.995352	0	0
857	0.980451	0	0
858	0.99523	0	0
859	0.995322	0	0
860	0.94044	0	0
861	0.992861	0	0
862	0.991044	0	0
863	0.984514	0	0
864	0.89788	0	0
865	0.95277	0	0
866	0.978502	0	0
867	0.993893	0	0
868	0.993331	0	0
869	0.993413	0	0
870	0.995494	0	0
871	0.995265	0	0
872	0.995324	0	0
873	0.995272	0	0
874	0.372661	0	0
875	0.995344	0	0
876	0.944385	0	0
877	0.995046	0	0
878	0.93786	0	0
879	0.953142	0	0
880	0.988715	0	0
881	0.995074	0	0
882	0.992032	0	0
883	0.923223	0	0
884	0.995356	0	0
885	0.995313	0	0
886	0.995898	0	0
887	0.975888	0	0
888	0.99541	0	0
889	0.964407	0	0
890	0.995407	0	0
891	0.995332	0	0
892	0.86123	0	0
893	0.994814	0	0
894	0.995316	0	0
895	0.995417	0	0
896	0.851576	0	0
897	0.988773	0	0
898	0.995641	0	0
899	0.938529	0	0
900	0.995313	0	0
901	0.985695	0	0
902	0.995303	0	0
903	0.995361	0	0
904	0.995304	0	0
905	0.984678	0	0
906	0.961592	0	0
907	0.993972	0	0
908	0.862483	0	0
909	0.994546	0	0
910	0.995527	0	0
911	0.702071	0	0
912	0.990096	0	0
913	0.995157	0	0
914	0.995285	0	0
915	0.994741	0	0
916	0.995366	0	0
917	0.986892	0	0
918	0.995305	0	0
919	0.965441	0	0
920	0.991517	0	0
921	0.994643	0	0
922	0.942445	0	0
923	0.456741	0	0
924	0.852701	0	0
925	0.995394	0	0
926	0.993101	0	0
927	0.995436	0	0
928	0.870544	0	0
929	0.992918	0	0
930	0.83839	0	0
931	0.99531	0	0
932	0.993658	0	0
933	0.996218	0	0
934	0.995131	0	0
935	0.993883	0	0
936	0.965262	0	0
937	0.977472	0	0
938	0.969575	0	0
939	0.830653	0	0
940	0.965778	0	0
941	0.929607	0	0
942	0.991111	0	0
943	0.984534	0	0
944	0.936702	0	0
945	0.879991	0	0
946	0.99488	0	0
947	0.867465	0	0
948	0.978189	0	0
949	0.994657	0	0
950	0.925166	0	0
951	0.989037	0	0
952	0.995442	0	0
953	0.948518	0	0
954	0.902083	0	0
955	0.995322	0	0
956	0.994521	0	0
957	0.983918	0	0
958	0.99446	0	0
959	0.942055	0	0
960	0.993325	0	0
961	0.993738	0	0
962	0.994345	0	0
963	0.966392	0	0
964	0.994946	0	0
965	0.999872	0	0
966	0.991827	0	0
967	0.990529	0	0
968	0.947589	0	0
969	0.992269	0	0
970	0.710632	0	0
971	0.867449	0	0
972	0.968954	0	0
973	0.444991	0	0
974	0.995284	0	0
975	0.991557	0	0
976	0.985353	0	0
977	0.968667	0	0
978	0.994881	0	0
979	0.969851	0	0
980	0.995517	0	0
981	0.994936	0	0
982	0.995336	0	0
983	0.995486	0	0
984	0.994582	0	0
985	0.995205	0	0
986	0.990636	0	0
987	0.995409	0	0
988	0.911891	0	0
989	0.995663	0	0
990	0.992001	0	0
991	0.994079	0	0
992	0.989432	0	0
993	0.995019	0	0
994	0.987689	0	0
995	0.995687	0	0
996	0.995333	0	0
997	0.930114	0	0
998	0.989367	0	0
999	0.995781	0	0
1000	0.99472	0	0
1001	0.785073	0	0
1002	0.994681	0	0
1003	0.277104	0	0
1004	0.958963	0	0
1005	0.995256	0	0
1006	0.994069	0	0
1007	0.805445	0	0
1008	0.995337	0	0
1009	0.993316	0	0
1010	0.991631	0	0
1011	0.977813	0	0
1012	0.977292	0	0
1013	0.995366	0	0
1014	0.990312	0	0
1015	0.995167	0	0
1016	0.993182	0	0
1017	0.992338	0	0
1018	0.833108	0	0
1019	0.794184	0	0
1020	0.968206	0	0
1021	0.961176	0	0
1022	0.863136	0	0
1023	0.960793	0	0
1024	0.993892	0	0
1025	0.994511	0	0
1026	0.896678	0	0
1027	0.980174	0	0
1028	0.994989	0	0
1029	0.887192	0	0
1030	0.960916	0	0
1031	0.995323	0	0
1032	0.992482	0	0
1033	0.975274	0	0
1034	0.980491	0	0
1035	0.851536	0	0
1036	0.995417	0	0
1037	0.993749	0	0
1038	0.726988	0	0
1039	0.999421	0	0
1040	0.973211	0	0
1041	0.987149	0	0
1042	0.979096	0	0
1043	0.98296	0	0
1044	0.938618	0	0
1045	0.99507	0	0
1046	0.880281	0	0
1047	0.93977	0	0
1048	0.986269	0	0
1049	0.994312	0	0
1050	0.995794	0	0
1051	0.994868	0	0
1052	0.983746	0	0
1053	0.994312	0	0
1054	0.995331	0	0
1055	0.698149	0	0
1056	0.99534	0	0
1057	0.985638	0	0
1058	0.9749	0	0
1059	0.935958	0	0
1060	0.959368	0	0
1061	0.995387	0	0
1062	0.514902	0	0
1063	0.967492	0	0
1064	0.992876	0	0
1065	0.995206	0	0
1066	0.994529	0	0
1067	0.990005	0	0
1068	0.99492	0	0
1069	0.896336	0	0
1070	0.85069	0	0
1071	0.990304	0	0
1072	0.995447	0	0
1073	0.731234	0	0
1074	0.994808	0	0
1075	0.992819	0	0
1076	0.955049	0	0
1077	0.504408	0	0
1078	0.995237	0	0
1079	0.995391	0	0
1080	0.922155	0	0
1081	0.994386	0	0
1082	0.995887	0	0
1083	0.980841	0	0
1084	0.995357	0	0
1085	0.952644	0	0
1086	0.995785	0	0
1087	0.934936	0	0
1088	0.98032	0	0
1089	0.975242	0	0
1090	0.994083	0	0
1091	0.890234	0	0
1092	0.995046	0	0
1093	0.995325	0	0
1094	0.994781	0	0
1095	0.995685	0	0
1096	0.995495	0	0
1097	0.961393	0	0
1098	0.993385	0	0
1099	0.995068	0	0
1100	0.996594	0	0
1101	0.879626	0	0
1102	0.898313	0	0
1103	0.995507	0	0
1104	0.979408	0	0
1105	0.91662	0	0
1106	0.995521	0	0
1107	0.995516	0	0
1108	0.995483	0	0
1109	0.709964	0	0
1110	0.767681	0	0
1111	0.99548	0	0
1112	0.990185	0	0
1113	0.993816	0	0
1114	0.988297	0	0
1115	0.905172	0	0
1116	0.962171	0	0
1117	0.995291	0	0
1118	0.994496	0	0
1119	0.520589	0	0
1120	0.982658	0	0
1121	0.995309	0	0
1122	0.872312	0	0
1123	0.995278	0	0
1124	0.98776	0	0
1125	0.956763	0	0
1126	0.922184	0	0
1127	0.995282	0	0
1128	0.995411	0	0
1129	0.995679	0	0
1130	0.988193	0	0
1131	0.994356	0	0
1132	0.985831	0	0
1133	0.995231	0	0
1134	0.995347	0	0
1135	0.995323	0	0
1136	0.993928	0	0
1137	0.798093	0	0
1138	0.995327	0	0
1139	0.976778	0	0
1140	0.995297	0	0
1141	0.986777	0	0
1142	0.993147	0	0
1143	0.995414	0	0
1144	0.995099	0	0
1145	0.994418	0	0
1146	0.995357	0	0
1147	0.99542	0	0
1148	0.994585	0	0
1149	0.973875	0	0
1150	0.75438	0	0
1151	0.990569	0	0
1152	0.995338	0	0
1153	0.994506	0	0
1154	0.994023	0	0
1155	0.94649	0	0
1156	0.995174	0	0
1157	0.97037	0	0
1158	0.870405	0	0
1159	0.995248	0	0
1160	0.944521	0	0
1161	0.995391	0	0
1162	0.994907	0	0
1163	0.971428	0	0
1164	0.990167	0	0
1165	0.995333	0	0
1166	0.995095	0	0
1167	0.938761	0	0
1168	0.995309	0	0
1169	0.987866	0	0
1170	0.698889	0	0
1171	0.991565	0	0
1172	0.995029	0	0
1173	0.984532	0	0
1174	0.96383	0	0
1175	0.995333	0	0
1176	0.901288	0	0
1177	0.995628	0	0
1178	0.971472	0	0
1179	0.903696	0	0
1180	0.942355	0	0
1181	0.971872	0	0
1182	0.995051	0	0
1183	0.987961	0	0
1184	0.995984	0	0
1185	0.845973	0	0
1186	0.994389	0	0
1187	0.995218	0	0
1188	0.99521	0	0
1189	0.99175	0	0
1190	0.99531	0	0
1191	0.99535	0	0
1192	0.981714	0	0
1193	0.986075	0	0
1194	0.988037	0	0
1195	0.962021	0	0
1196	0.893772	0	0
1197	0.935715	0	0
1198	0.996167	0	0
1199	0.994864	0	0
1200	0.995013	0	0
1201	0.975364	0	0
1202	0.994657	0	0
1203	0.92792	0	0
1204	0.994434	0	0
1205	0.963568	0	0
1206	0.962314	0	0
1207	0.996281	0	0
1208	0.995333	0	0
1209	0.990232	0	0
1210	0.98918	0	0
1211	0.985603	0	0
1212	0.995193	0	0
1213	0.994783	0	0
1214	0.976431	0	0
1215	0.97723	0	0
1216	0.995338	0	0
1217	0.992167	0	0
1218	0.995329	0	0
1219	0.970646	0	0
1220	0.939181	0	0
1221	0.994871	0	0
1222	0.862409	0	0
1223	0.995331	0	0
1224	0.986454	0	0
1225	0.989243	0	0
1226	0.994463	0	0
1227	0.981975	0	0
1228	0.995337	0	0
1229	0.97621	0	0
1230	0.99353	0	0
1231	0.995031	0	0
1232	0.995333	0	0
1233	0.989166	0	0
1234	0.995421	0	0
1235	0.990501	0	0
1236	0.85113	0	0
1237	0.995389	0	0
1238	0.733886	0	0
1239	0.9952	0	0
1240	0.990399	0	0
1241	0.941373	0	0
1242	0.998103	0	0
1243	0.996323	0	0
1244	0.995332	0	0
1245	0.983935	0	0
1246	0.982387	0	0
1247	0.957193	0	0
1248	0.995284	0	0
1249	0.792613	0	0
1250	0.995327	0	0
1251	0.994206	0	0
1252	0.984551	0	0
1253	0.825457	0	0
1254	0.995536	0	0
1255	0.994965	0	0
1256	0.991007	0	0
1257	0.994865	0	0
1258	0.995681	0	0
1259	0.99344	0	0
1260	0.955519	0	0
1261	0.99562	0	0
1262	0.992185	0	0
1263	0.946053	0	0
1264	0.761036	0	0
1265	0.995566	0	0
1266	0.986487	0	0
1267	0.995207	0	0
1268	0.993956	0	0
1269	0.985373	0	0
1270	0.881626	0	0
1271	0.995662	0	0
1272	0.995242	0	0
1273	0.993814	0	0
1274	0.952132	0	0
1275	0.927604	0	0
1276	0.995331	0	0
1277	0.99475	0	0
1278	0.995324	0	0
1279	0.990071	0	0
1280	0.995497	0	0
1281	0.994851	0	0
1282	0.995145	0	0
1283	0.861613	0	0
1284	0.994839	0	0
1285	0.99533	0	0
1286	0.988382	0	0
1287	0.995338	0	0
1288	0.99532	0	0
1289	0.99596	0	0
1290	0.995903	0	0
1291	0.945473	0	0
1292	0.995076	0	0
1293	0.948124	0	0
1294	0.994904	0	0
1295	0.989905	0	0
1296	0.993893	0	0
1297	0.995334	0	0
1298	0.984085	0	0
1299	0.973478	0	0
1300	0.950059	0	0
1301	0.895397	0	0
1302	0.995227	0	0
1303	0.819762	0	0
1304	0.995269	0	0
1305	0.792067	0	0
1306	0.990087	0	0
1307	0.995333	0	0
1308	0.992156	0	0
1309	0.843885	0	0
1310	0.995292	0	0
1311	0.995001	0	0
1312	0.990273	0	0
1313	0.992784	0	0
1314	0.993308	0	0
1315	0.941976	0	0
1316	0.995432	0	0
1317	0.995249	0	0
1318	0.995365	0	0
1319	0.995049	0	0
1320	0.957503	0	0
1321	0.992292	0	0
1322	0.853507	0	0
1323	0.961728	0	0
1324	0.991562	0	0
1325	0.902278	0	0
1326	0.976895	0	0
1327	0.990873	0	0
1328	0.991068	0	0
1329	0.995338	0	0
1330	0.995089	0	0
1331	0.995324	0	0
1332	0.995204	0	0
1333	0.949805	0	0
1334	0.939663	0	0
1335	0.96101	0	0
1336	0.99536	0	0
1337	0.991106	0	0
1338	0.989535	0	0
1339	0.995333	0	0
1340	0.938275	0	0
1341	0.995697	0	0
1342	0.972287	0	0
1343	0.99521	0	0
1344	0.993972	0	0
1345	0.995115	0	0
1346	0.98861	0	0
1347	0.969864	0	0
1348	0.970862	0	0
1349	0.835476	0	0
1350	0.90123	0	0
1351	0.902235	0	0
1352	0.995347	0	0
1353	0.931812	0	0
1354	0.961632	0	0
1355	0.994123	0	0
1356	0.995077	0	0
1357	0.971095	0	0
1358	0.979656	0	0
1359	0.991724	0	0
1360	0.989911	0	0
1361	0.993658	0	0
1362	0.992946	0	0
1363	0.995584	0	0
1364	0.995429	0	0
1365	0.994681	0	0
1366	0.99531	0	0
1367	0.99536	0	0
1368	0.995339	0	0
1369	0.995331	0	0
1370	0.988817	0	0
1371	0.922612	0	0
1372	0.995332	0	0
1373	0.995791	0	0
1374	0.994975	0	0
1375	0.993763	0	0
1376	0.995341	0	0
1377	0.991869	0	0
1378	0.995335	0	0
1379	0.995334	0	0
1380	0.995239	0	0
1381	0.994734	0	0
1382	0.949867	0	0
1383	0.997307	0	0
1384	0.801423	0	0
1385	0.94156	0	0
1386	0.886443	0	0
1387	0.997449	0	0
1388	0.99496	0	0
1389	0.995247	0	0
1390	0.995389	0	0
1391	0.980597	0	0
1392	0.989042	0	0
1393	0.995275	0	0
1394	0.995367	0	0
1395	0.983492	0	0
1396	0.907746	0	0
1397	0.995233	0	0
1398	0.908824	0	0
1399	0.986057	0	0
1400	0.93874	0	0
1401	0.912509	0	0
1402	0.96938	0	0
1403	0.995348	0	0
1404	0.987705	0	0
1405	0.994176	0	0
1406	0.993434	0	0
1407	0.995108	0	0
1408	0.995343	0	0
1409	0.995358	0	0
1410	0.995298	0	0
1411	0.995333	0	0
1412	0.945709	0	0
1413	0.974522	0	0
1414	0.89791	0	0
1415	0.994762	0	0
1416	0.996259	0	0
1417	0.995081	0	0
1418	0.903937	0	0
1419	0.92076	0	0
1420	0.994836	0	0
1421	0.910641	0	0
1422	0.99486	0	0
1423	0.995307	0	0
1424	0.992746	0	0
1425	0.993868	0	0
1426	0.899077	0	0
1427	0.985306	0	0
1428	0.934303	0	0
1429	0.995159	0	0
1430	0.995467	0	0
1431	0.99494	0	0
1432	0.995815	0	0
1433	0.949334	0	0
1434	0.96213	0	0
1435	0.992768	0	0
1436	0.991533	0	0
1437	0.955117	0	0
1438	0.995206	0	0
1439	0.995932	0	0
1440	0.974212	0	0
1441	0.979776	0	0
1442	0.995164	0	0
1443	0.783525	0	0
1444	0.993786	0	0
1445	0.995333	0	0
1446	0.993806	0	0
1447	0.860111	0	0
1448	0.993809	0	0
1449	0.993792	0	0
1450	0.995439	0	0
1451	0.992468	0	0
1452	0.995323	0	0
1453	0.99533	0	0
1454	0.952315	0	0
1455	0.994677	0	0
1456	0.995402	0	0
1457	0.994296	0	0
1458	0.988422	0	0
1459	0.992052	0	0
1460	0.994534	0	0
1461	0.592473	0	0
1462	0.995331	0	0
1463	0.993954	0	0
1464	0.929757	0	0
1465	0.990736	1	0.990736
1466	0.871409	0	0
1467	0.986002	0	0
1468	0.944392	0	0
1469	0.988933	0	0
1470	0.992971	0	0
1471	0.995362	0	0
1472	0.995374	0	0
1473	0.930324	0	0
1474	0.995322	0	0
1475	0.989576	0	0
1476	0.932986	0	0
1477	0.820707	0	0
1478	0.994131	0	0
1479	0.994493	0	0
1480	0.979282	0	0
1481	0.995298	0	0
1482	0.995652	0	0
1483	0.716087	0	0
1484	0.973419	0	0
1485	0.76176	0	0
1486	0.997668	0	0
1487	0.995353	0	0
1488	0.994747	0	0
1489	0.980543	0	0
1490	0.95687	0	0
1491	0.991517	0	0
1492	0.994599	0	0
1493	0.994107	0	0
1494	0.995174	0	0
1495	0.995385	0	0
1496	0.995428	0	0
1497	0.995135	0	0
1498	0.843862	0	0
1499	0.920792	0	0
1500	0.771895	0	0
1501	0.972001	0	0
1502	0.819921	0	0
1503	0.996128	0	0
1504	0.995044	0	0
1505	0.933338	0	0
1506	0.995494	0	0
1507	0.988975	0	0
1508	0.955332	0	0
1509	0.986225	0	0
1510	0.995235	0	0
1511	0.98956	0	0
1512	0.995378	0	0
1513	0.820971	0	0
1514	0.993562	0	0
1515	0.982746	0	0
1516	0.995466	0	0
1517	0.994992	0	0
1518	0.980926	0	0
1519	0.932178	0	0
1520	0.942446	0	0
1521	0.995717	0	0
1522	0.89873	0	0
1523	0.961769	0	0
1524	0.995652	0	0
1525	0.982469	0	0
1526	0.930594	0	0
1527	0.957923	0	0
1528	0.972857	0	0
1529	0.991854	0	0
1530	0.987092	0	0
1531	0.994855	0	0
1532	0.950588	0	0
1533	0.992166	0	0
1534	0.995724	0	0
1535	0.995564	0	0
1536	0.869002	0	0
1537	0.994471	0	0
1538	0.932117	0	0
1539	0.86145	0	0
1540	0.889586	0	0
1541	0.990478	0	0
1542	0.932968	0	0
1543	0.995334	0	0
1544	0.99674	0	0
1545	0.996174	0	0
1546	0.989029	0	0
1547	0.990607	0	0
1548	0.985116	0	0
1549	0.995335	0	0
1550	0.744105	0	0
1551	0.995342	0	0
1552	0.972697	0	0
1553	0.966247	0	0
1554	0.994911	0	0
1555	0.946249	0	0
1556	0.995722	0	0
1557	0.938969	0	0
1558	0.941119	0	0
1559	0.958794	0	0
1560	0.982919	0	0
1561	0.995318	0	0
1562	0.98987	0	0
1563	0.994709	0	0
1564	0.996484	0	0
1565	0.995835	0	0
1566	0.995215	0	0
1567	0.995369	0	0
1568	0.995026	0	0
1569	0.943252	0	0
1570	0.99077	0	0
1571	0.994816	0	0
1572	0.960426	0	0
1573	0.992187	0	0
1574	0.983699	0	0
1575	0.995209	0	0
1576	0.995368	0	0
1577	0.995333	0	0
1578	0.995413	0	0
1579	0.995327	0	0
1580	0.983991	0	0
1581	0.996502	0	0
1582	0.995254	0	0
1583	0.903554	0	0
1584	0.995246	0	0
1585	0.948897	0	0
1586	0.936644	0	0
1587	0.992973	0	0
1588	0.658061	0	0
1589	0.930847	0	0
1590	0.948631	0	0
1591	0.990716	0	0
1592	0.986964	0	0
1593	0.960998	0	0
1594	0.99498	0	0
1595	0.995381	0	0
1596	0.995532	0	0
1597	0.948439	0	0
1598	0.995218	0	0
1599	0.980792	0	0
1600	0.993614	0	0
1601	0.91257	0	0
1602	0.99524	0	0
1603	0.995271	0	0
1604	0.98941	0	0
1605	0.998066	0	0
1606	0.981524	0	0
1607	0.992701	0	0
1608	0.688919	0	0
1609	0.988925	0	0
1610	0.811284	0	0
1611	0.994852	0	0
1612	0.992481	0	0
1613	0.995443	0	0
1614	0.995794	0	0
1615	0.995281	0	0
1616	0.995326	0	0
1617	0.994448	0	0
1618	0.974917	0	0
1619	0.987997	0	0
1620	0.995109	0	0
1621	0.943805	0	0
1622	0.94572	0	0
1623	0.995398	0	0
1624	0.611345	0	0
1625	0.971468	0	0
1626	0.973396	0	0
1627	0.995878	0	0
1628	0.995338	0	0
1629	0.81232	0	0
1630	0.991348	0	0
1631	0.981147	0	0
1632	0.992838	0	0
1633	0.954723	0	0
1634	0.994425	0	0
1635	0.956737	0	0
1636	0.99455	0	0
1637	0.976067	0	0
1638	0.991828	0	0
1639	0.686399	0	0
1640	0.990683	0	0
1641	0.978909	0	0
1642	0.901904	0	0
1643	0.995507	0	0
1644	0.976158	0	0
1645	0.995934	0	0
1646	0.995333	0	0
1647	0.995091	0	0
1648	0.956955	0	0
1649	0.977019	0	0
1650	0.995151	0	0
1651	0.995303	0	0
1652	0.994582	0	0
1653	0.869679	0	0
1654	0.9954	0	0
1655	0.995331	0	0
1656	0.977194	0	0
1657	0.994955	0	0
1658	0.996224	0	0
1659	0.926216	0	0
1660	0.992446	0	0
1661	0.99513	0	0
1662	0.994848	0	0
1663	0.994102	0	0
1664	0.943991	0	0
1665	0.894277	0	0
1666	0.879158	0	0
1667	0.940667	0	0
1668	0.995024	0	0
1669	0.991954	0	0
1670	0.972605	0	0
1671	0.958122	0	0
1672	0.995739	0	0
1673	0.995487	0	0
1674	0.995351	0	0
1675	0.902032	0	0
1676	0.934551	0	0
1677	0.985088	0	0
1678	0.995232	0	0
1679	0.991142	0	0
1680	0.995	0	0
1681	0.995137	0	0
1682	0.994992	0	0
1683	0.997404	0	0
1684	0.995281	0	0
1685	0.994058	0	0
1686	0.995515	0	0
1687	0.995377	0	0
1688	0.994828	0	0
1689	0.987556	0	0
1690	0.93926	0	0
1691	0.991014	0	0
1692	0.995335	0	0
1693	0.995314	0	0
1694	0.901795	0	0
1695	0.989396	0	0
1696	0.99208	0	0
1697	0.98106	0	0
1698	0.818532	0	0
1699	0.996525	0	0
1700	0.993901	0	0
1701	0.990047	0	0
1702	0.994945	0	0
1703	0.951569	0	0
1704	0.981603	0	0
1705	0.995405	0	0
1706	0.888571	0	0
1707	0.954575	0	0
1708	0.995335	0	0
1709	0.995408	0	0
1710	0.995422	0	0
1711	0.995331	0	0
1712	0.85024	0	0
1713	0.880293	0	0
1714	0.995337	0	0
1715	0.995293	0	0
1716	0.982256	0	0
1717	0.995331	0	0
1718	0.995154	0	0
1719	0.955215	0	0
1720	0.99414	0	0
1721	0.992423	0	0
1722	0.830006	0	0
1723	0.46943	0	0
1724	0.969124	0	0
1725	0.995112	0	0
1726	0.800816	0	0
1727	0.994735	0	0
1728	0.994778	0	0
1729	0.98382	0	0
1730	0.995333	0	0
1731	0.992663	0	0
1732	0.98941	0	0
1733	0.736096	0	0
1734	0.995104	0	0
1735	0.99436	0	0
1736	0.982864	0	0
1737	0.99589	0	0
1738	0.871638	0	0
1739	0.763205	0	0
1740	0.958944	0	0
1741	0.807581	0	0
1742	0.909241	0	0
1743	0.995353	0	0
1744	0.840158	0	0
1745	0.951766	0	0
1746	0.950442	0	0
1747	0.970072	0	0
1748	0.994342	0	0
1749	0.981572	0	0
1750	0.986001	0	0
1751	0.991345	0	0
1752	0.995097	0	0
1753	0.977697	0	0
1754	0.952777	0	0
1755	0.925609	0	0
1756	0.987973	0	0
1757	0.996083	0	0
1758	0.992046	0	0
1759	0.995455	0	0
1760	0.992537	0	0
1761	0.994913	0	0
1762	0.995652	0	0
1763	0.995436	0	0
1764	0.995104	0	0
1765	0.962177	0	0
1766	0.995356	0	0
1767	0.984375	0	0
1768	0.983316	0	0
1769	0.995013	0	0
1770	0.995133	0	0
1771	0.994863	0	0
1772	0.997048	0	0
1773	0.991543	0	0
1774	0.981799	0	0
1775	0.973672	0	0
1776	0.914814	0	0
1777	0.919477	0	0
1778	0.994598	0	0
1779	0.857044	0	0
1780	0.921097	0	0
1781	0.992945	0	0
1782	0.995335	0	0
1783	0.758851	0	0
1784	0.982903	0	0
1785	0.995334	0	0
1786	0.935585	0	0
1787	0.994029	0	0
1788	0.916138	0	0
1789	0.974445	0	0
1790	0.992384	0	0
1791	0.951846	0	0
1792	0.995333	0	0
1793	0.968425	0	0
1794	0.985245	0	0
1795	0.995622	0	0
1796	0.995305	0	0
1797	0.980441	0	0
1798	0.932748	0	0
1799	0.919617	0	0
1800	0.993934	0	0
1801	0.970485	0	0
1802	0.994504	0	0
1803	0.780151	0	0
1804	0.995336	0	0
1805	0.404861	0	0
1806	0.993955	0	0
1807	0.698173	0	0
1808	0.993053	0	0
1809	0.996951	0	0
1810	0.959455	0	0
1811	0.973515	0	0
1812	0.995316	0	0
1813	0.994046	0	0
1814	0.791432	0	0
1815	0.995279	0	0
1816	0.969306	0	0
1817	0.995336	0	0
1818	0.991782	0	0
1819	0.978627	0	0
1820	0.995542	0	0
1821	0.995375	0	0
1822	0.982237	0	0
1823	0.956096	0	0
1824	0.993694	0	0
1825	0.995319	0	0
1826	0.961415	0	0
1827	0.976888	0	0
1828	0.996303	0	0
1829	0.958451	0	0
1830	0.993553	0	0
1831	0.989416	0	0
1832	0.995218	0	0
1833	0.988706	0	0
1834	0.990103	0	0
1835	0.994433	0	0
1836	0.995528	0	0
1837	0.940101	0	0
1838	0.995451	0	0
1839	0.995126	0	0
1840	0.995338	0	0
1841	0.995621	0	0
1842	0.871883	0	0
1843	0.995333	0	0
1844	0.994938	0	0
1845	0.965771	0	0
1846	0.99447	0	0
1847	0.98926	0	0
1848	0.995334	0	0
1849	0.989345	0	0
1850	0.985901	0	0
1851	0.9954	0	0
1852	0.994328	0	0
1853	0.949731	0	0
1854	0.975262	0	0
1855	0.995429	0	0
1856	0.782055	0	0
1857	0.991255	0	0
1858	0.988388	0	0
1859	0.99388	0	0
1860	0.991859	0	0
1861	0.994623	0	0
1862	0.969889	0	0
1863	0.991757	0	0
1864	0.917427	0	0
1865	0.983293	0	0
1866	0.841006	0	0
1867	0.995839	0	0
1868	0.96221	0	0
1869	0.982659	0	0
1870	0.995682	0	0
1871	0.951938	0	0
1872	0.995404	0	0
1873	0.994978	0	0
1874	0.991485	0	0
1875	0.994393	0	0
1876	0.969054	0	0
1877	0.834769	0	0
1878	0.995	0	0
1879	0.994307	0	0
1880	0.994875	0	0
1881	0.994961	0	0
1882	0.929471	0	0
1883	0.984212	0	0
1884	0.994545	0	0
1885	0.981892	0	0
1886	0.967679	0	0
1887	0.994158	0	0
1888	0.996383	0	0
1889	0.994001	0	0
1890	0.995867	0	0
1891	0.983564	0	0
1892	0.995665	0	0
1893	0.994596	0	0
1894	0.994059	0	0
1895	0.994668	0	0
1896	0.995354	0	0
1897	0.983614	0	0
1898	0.912169	0	0
1899	0.979898	0	0
1900	0.989639	0	0
1901	0.990632	0	0
1902	0.889088	0	0
1903	0.932977	0	0
1904	0.995329	0	0
1905	0.932976	0	0
1906	0.995888	0	0
1907	0.993935	0	0
1908	0.959231	0	0
1909	0.995328	0	0
1910	0.792425	0	0
1911	0.995392	0	0
1912	0.995322	0	0
1913	0.995129	0	0
1914	0.99534	0	0
1915	0.975262	0	0
1916	0.990588	0	0
1917	0.995333	0	0
1918	0.988344	0	0
1919	0.990361	0	0
1920	0.995144	0	0
1921	0.910625	0	0
1922	0.956099	0	0
1923	0.85051	0	0
1924	0.984893	0	0
1925	0.875624	0	0
1926	0.993066	0	0
1927	0.971771	0	0
1928	0.960915	0	0
1929	0.995331	0	0
1930	0.974229	0	0
1931	0.995263	0	0
1932	0.985464	0	0
1933	0.994585	0	0
1934	0.975558	0	0
1935	0.995759	0	0
1936	0.927802	0	0
1937	0.995525	0	0
1938	0.995417	0	0
1939	0.988518	0	0
1940	0.927018	0	0
1941	0.993114	0	0
1942	0.992201	0	0
1943	0.905297	0	0
1944	0.90633	0	0
1945	0.995914	0	0
1946	0.962818	0	0
1947	0.995335	0	0
1948	0.995287	0	0
1949	0.994057	0	0
1950	0.995462	0	0
1951	0.982252	0	0
1952	0.995336	0	0
1953	0.994827	0	0
1954	0.883208	0	0
1955	0.98611	0	0
1956	0.992051	0	0
1957	0.90577	0	0
1958	0.986912	0	0
1959	0.995547	0	0
1960	0.951458	0	0
1961	0.995085	0	0
1962	0.986105	0	0
1963	0.971346	0	0
1964	0.995895	0	0
1965	0.996539	0	0
1966	0.994053	0	0
1967	0.99434	0	0
1968	0.990848	0	0
1969	0.978347	0	0
1970	0.973844	0	0
1971	0.995073	0	0
1972	0.989768	0	0
1973	0.705148	0	0
1974	0.99428	0	0
1975	0.849315	0	0
1976	0.99278	0	0
1977	0.995438	0	0
1978	0.932367	0	0
1979	0.9841	0	0
1980	0.980846	0	0
1981	0.995286	0	0
1982	0.940669	0	0
1983	0.995277	0	0
1984	0.995183	0	0
1985	0.800104	0	0
1986	0.995366	0	0
1987	0.962188	0	0
1988	0.994735	0	0
1989	0.995044	0	0
1990	0.947462	0	0
1991	0.995314	0	0
1992	0.994008	0	0
1993	0.907125	0	0
1994	0.995186	0	0
1995	0.995343	0	0
1996	0.995407	0	0
1997	0.993432	0	0
1998	0.997217	0	0
1999	0.993928	0	0
[truncated: 8,001 more rows]
